# Supplementary material for: Interleukin-22 regulates B3GNT7 expression to induce fucosylation of glycoproteins in intestinal epithelial cells
Source: J Biol Chem. 2021 Dec 2;298(2):101463. doi: 10.1016/j.jbc.2021.101463 (PMC8808068; doi:10.1016/j.jbc.2021.101463)
Supplement: Supplemental Table S1 [file mmc2.xlsx]

## Sheet: RNA-seq - Significant genes
Table S1: Genes regulated by IL-22 in Caco-2 BBe1 Cells. Differentiated Caco-2 BBe1 cells were treated with 10 ng/mL rhIL-22 for 4 h and RNA was isolated for RNA-seq analysis. Shown is a complete list of genes that are significantly regulated by IL-22 compared to untreated control (n = 3; LogCMP > 0; p < 0.05). GlyGen (www.glygen.org/index.html) was used to annotate "glycogenes' and genes involve…
GENE_NAME	Log2 FC	p Value		Key
TIFA	3.89365	8.1422e-45		Glycoprotein
FGA	3.22206	5.23519e-28		Glycosyltransferase
CASP5	3.00278	6.35933e-28		Glycoprotease
SERPINA3	3.68801	3.46904e-26		Glucose metabolism
UNC5CL	2.14337	1.05104e-25		Carbohydrate transporter
IFITM1	2.52526	1.19496e-24
B3GNT7	2.72115	3.08243e-22
TGM2	2.42101	6.72058e-22
LBP	4.6581	7.63996e-21
SAA2	3.31018	3.29762e-18
FGG	1.71917	3.68918e-18
C10orf10	1.81285	8.73307e-17
CASP1	2.25247	1.24344e-16
SOCS3	3.25228	7.25431e-16
FGB	1.24175	1.84327e-15
TRIM40	4.53111	1.06825e-14
NRP2	1.37564	3.10338e-14
GADD45G	3.23167	1.39158e-13
DMBT1	4.31671	2.36187e-13
LRG1	2.14169	1.20242e-11
CEBPD	1.60586	1.65575e-11
TSPAN12	1.34598	7.494e-11
IRF1	1.53005	1.85479e-10
STRIP2	1.32842	5.57372e-10
CASP10	1.19354	1.04648e-09
CHRD	2.01709	2.01848e-09
ETV6	1.26945	2.21302e-09
ETV7	1.94107	5.83635e-09
MUC13	1.52124	2.58451e-08
WWC1	1.07596	5.26198e-08
DUOX2	1.48974	9.75819e-08
YPEL2	1.02863	1.05657e-07
XBP1	1.19181	1.10908e-07
PLSCR1	0.949519	1.12355e-07
GSKIP	0.948749	1.24963e-07
HELZ2	1.08608	1.3802e-07
DUOXA2	2.27983	1.42234e-07
APOL6	0.921236	1.46955e-07
IL34	2.11602	1.69581e-07
TNFRSF1A	1.02608	1.96582e-07
TRIM15	1.67541	2.2237e-07
CISH	1.66942	3.81858e-07
NR1H4	2.08803	4.07417e-07
TRIM10	1.16617	4.5735e-07
IRF9	1.03657	5.19077e-07
GPR155	1.59559	5.87627e-07
KRT18	0.925955	7.8569e-07
ID1	1.78217	8.42105e-07
VWA1	0.945074	1.40117e-06
ATAD3C	2.17705	1.59435e-06
TRAFD1	0.808786	2.38578e-06
WNT11	1.05244	2.48579e-06
TPRN	0.853982	3.02954e-06
FAM108C1	0.926867	3.12264e-06
SQRDL	0.853561	5.2012e-06
TMC5	2.05475	5.70477e-06
PLEKHA4	0.810377	6.63478e-06
EPAS1	1.09175	6.8123e-06
IFITM2	2.23597	8.49986e-06
APOL2	0.842964	9.15099e-06
HSD3B1	1.6537	1.01693e-05
RASAL2	0.803965	1.08339e-05
TGFB3	1.67632	1.09808e-05
THPO	1.45027	1.1848e-05
ABCG1	1.49823	1.28205e-05
STAT3	1.02965	1.3267e-05
KRT8	0.76733	1.36295e-05
TLCD2	0.989062	1.41317e-05
ZNF622	0.768576	1.45473e-05
NNMT	3.50555	1.73371e-05
VRTN	1.27293	1.93539e-05
C1orf61	1.37972	1.98547e-05
TAP1	1.00797	2.21794e-05
DSEL	1.41418	2.26719e-05
PARP9	0.747669	2.41356e-05
LOC100507463	1.45384	2.95899e-05
PDE4D	1.18972	3.28244e-05
ADAMTS9	0.962764	3.46458e-05
SOD2	0.794628	4.05554e-05
P2RY6	1.10806	5.8711e-05
SEMA4B	1.31173	6.28151e-05
PLSCR4	0.842127	7.35462e-05
CREB3L1	0.879447	7.96999e-05
ADM	1.30427	8.94992e-05
VWA5A	1.14627	0.000107227
IRF7	1.03607	0.00011909
RASL11A	1.1539	0.00012594
SLC37A1	0.788429	0.000126014
IL4R	0.787922	0.000135654
ITGB3	1.42773	0.000145421
CNTNAP1	0.751904	0.000158453
ALAS1	0.875726	0.000175048
TEAD4	0.676386	0.000180287
CAPN5	0.714928	0.000188162
NFKBIZ	1.0808	0.00020898
NLRC5	1.30832	0.000210477
ZNRF2	0.901425	0.000246478
LCT	1.03674	0.000254603
CREB3L3	0.795212	0.000288597
WARS	0.630952	0.000333464
AP1AR	0.77686	0.000417595
RPS6KA5	0.809513	0.000421591
SLC51B	0.651469	0.000427818
IFITM3	1.95195	0.000477419
CEACAM1	1.40678	0.000493121
SLC7A11	0.888965	0.00049595
NAMPT	0.918407	0.000507262
MAP3K6	0.898623	0.000514706
GBP1	0.933442	0.000556371
ICAM1	0.823168	0.000561328
IRF8	0.61453	0.000574413
SERPINB1	0.915502	0.000623088
BATF2	0.833558	0.000736839
ARNTL2	0.583426	0.000755724
TM4SF20	0.920663	0.000763865
KCNK15	1.10641	0.000792119
CASP4	0.634504	0.00083624
UBD	0.755603	0.000954758
TIAM2	-0.711737	0.00100139
PANK1	-0.578331	0.00101269
HRASLS2	1.17551	0.00101867
ABHD5	0.602591	0.00104182
PCDH1	0.641002	0.00105909
IL15RA	1.16725	0.0010937
CEACAM5	1.06349	0.00112242
S100A9	1.11404	0.00112682
PKIB	0.647173	0.00117597
DUSP22	0.661766	0.00118023
LOC100506190	0.752325	0.00122009
ZMIZ1	0.618103	0.00122042
LYPD1	1.06726	0.00129921
TNFRSF1B	0.615333	0.0013278
NMI	0.706752	0.00140979
HIVEP2	1.04456	0.00143669
GADD45B	0.903011	0.00156724
IFNGR1	0.886035	0.00167593
ZNFX1	0.532698	0.00179215
SOCS2	0.658337	0.00185857
IL1R1	0.869468	0.00195389
CLIC5	0.89193	0.00204858
TRIM31	1.28421	0.00212198
DKFZP586I1420	0.965467	0.00213618
TUBB3	0.943097	0.00213735
STX11	0.950146	0.00215104
FUT2	0.562404	0.00222436
MTUS1	0.722011	0.00230276
NOS2	1.14986	0.00235007
CAPRIN2	0.59926	0.00244795
PRR15L	0.634913	0.00248307
TACSTD2	0.946978	0.00253945
GATM	-0.6586	0.00280391
SLC26A8	-0.932078	0.00283171
BCL3	1.13864	0.00284743
GRAMD2	1.19634	0.00293054
STEAP2	-0.560762	0.0030706
TMEM2	0.60862	0.00309927
PSMB10	0.524649	0.00319554
C1orf226	0.850704	0.00323279
PLEKHO2	0.774771	0.00334546
TACC1	0.733193	0.00338931
SERPINI1	0.773427	0.0034946
A4GALT	1.24451	0.00360212
C6orf222	0.993693	0.0036577
KITLG	0.513559	0.00369413
TRNP1	0.544502	0.00383658
FGD6	0.654132	0.00389949
CTGF	-0.538874	0.00394853
TNFAIP8	0.983029	0.00402941
NOD1	0.597433	0.00414898
LYPD5	1.05998	0.00423248
PLEKHM3	-0.608005	0.00443287
BDKRB2	1.08228	0.00444309
NR2F2	-0.649126	0.00446894
EGLN3	0.816469	0.00448127
PFKFB3	0.758692	0.00455609
ITGA2	1.06079	0.00457136
RGS16	0.982212	0.00483132
SFN	0.557674	0.00518509
NTF3	-0.905876	0.00531864
LOC100505633	0.915055	0.00534853
MMP15	0.582307	0.00535456
SH3BP1	0.556258	0.00542125
TRPV6	0.924328	0.00580204
HIF3A	0.641406	0.00584119
NCOA7	0.836291	0.00588965
IFIT5	0.722881	0.00609862
TMEM37	0.655437	0.0062369
PRKAG2-AS1	-1.18075	0.00658912
HEATR5B	-0.881313	0.00674669
TP53INP1	0.537858	0.00689214
HP	1.74635	0.00691486
LRP10	0.616823	0.00716494
LOC100130238	-0.846638	0.00728111
TFEC	-0.736361	0.0075776
GRAMD3	0.482264	0.00790172
FAM129B	0.51357	0.00790862
C17orf62	0.483106	0.0079176
DNMT3L	-0.827423	0.0080293
TSPAN1	0.541058	0.00829121
HK2	1.3833	0.00831308
STOM	0.599004	0.00847567
C15orf48	0.565423	0.00897663
FOXA1	-0.580426	0.00913089
SESN3	-0.554029	0.00932892
MFAP3L	1.0456	0.0105306
ARHGEF26	-0.492189	0.0105561
TRIP10	0.530389	0.0105722
RTP4	0.998207	0.0106889
USP38	0.558324	0.0110509
KIAA0247	0.450517	0.0110673
PHF17	0.463408	0.0111687
TMEM80	-0.531589	0.0113801
GPATCH11	-0.837585	0.0113801
FHL2	1.15929	0.011511
PTCH1	-0.536539	0.0116138
FREM2	-0.538573	0.0116605
TTBK1	1.17375	0.0118114
ADCY7	0.463312	0.011937
PRRG1	0.651715	0.0122838
TNXB	0.729352	0.0122901
FLJ37201	-0.824834	0.0132691
NS3BP	-0.748884	0.0135072
MAPK11	0.870718	0.0138327
EFNA2	0.584789	0.0140519
EPPK1	0.771705	0.0142438
CASP7	0.410689	0.0142495
RNF152	0.955504	0.0142538
MYD88	0.413997	0.0144876
LETM2	0.83103	0.0145732
ITLN2	-0.811079	0.0145774
LMBRD2	-0.456428	0.0145927
LINC00173	-1.00049	0.0146569
IRS2	-0.513002	0.0155259
RSPH1	0.701671	0.0155349
RHEBL1	0.701246	0.0156415
GBP3	0.682138	0.0158719
LOC100506013	-0.650002	0.0163081
SLC24A6	0.477963	0.0164151
DTX3L	0.44005	0.0164418
FRMD8	0.423225	0.0168696
TET1	-0.473516	0.0175162
NOS1AP	0.838151	0.0175567
DHRS13	0.556396	0.0176754
TNIP2	0.419712	0.0182541
MMP1	0.440468	0.0190489
REP15	-1.04009	0.0192295
PLXNA1	0.404282	0.0193037
PITPNM2	0.579034	0.0195219
HAL	-0.618974	0.0196208
PLA2G16	0.471868	0.0199752
REXO2	0.395576	0.0199837
STYK1	0.554938	0.0209714
CDH3	0.452792	0.0210234
FLRT3	0.399822	0.0210791
IRS1	0.49145	0.0212811
CIC	0.413112	0.0213741
CEACAM6	0.672283	0.0216746
FOXP1	-0.39814	0.0220537
OSR2	-0.733315	0.0221511
MAP3K8	0.614759	0.0222023
HNF1A-AS1	-0.772116	0.0222425
GPX2	0.596519	0.0222631
ETS2	0.623236	0.0223317
ARAP2	0.757904	0.022817
MEF2C	-0.854763	0.0229146
KCTD10	0.387832	0.0229242
MBNL2	0.440066	0.0230595
P2RY2	0.537988	0.0234726
UGT8	-0.406248	0.0236775
CCRL2	0.858265	0.0237739
EFNB1	0.520229	0.0238978
GCNT3	0.954402	0.0244286
SIDT1	-0.699558	0.0246449
HELB	0.741425	0.0247699
BANP	0.525077	0.02535
FHDC1	0.779506	0.0254992
GJA1	0.468006	0.0256037
ARHGAP28	-0.416545	0.0256791
SPATA5L1	-0.431488	0.0265428
LOC100129550	-0.495744	0.0267729
FAM135A	0.435332	0.0274886
F3	-0.392541	0.027572
TTC39B	0.480674	0.0276182
PTPN2	0.399653	0.0279887
GRHL1	0.404516	0.0280479
AKAP9	-0.448538	0.0280615
A2M-AS1	-1.15907	0.028251
RAI1	0.3988	0.0284764
FZD4	-0.579291	0.0285385
IGFLR1	0.858514	0.0288649
KDSR	0.437329	0.0290839
SLC39A14	0.431434	0.0292514
FOXN1	-0.80836	0.0293028
NBPF1	-0.410754	0.0294033
RNF183	0.870496	0.0295308
SLC10A5	-0.868287	0.0295379
CSNK1G1	0.379749	0.0295741
CDCP1	0.57671	0.0300153
CCDC9	0.444389	0.0301505
ARHGEF3	0.450834	0.0304205
EHF	0.686518	0.0304765
KCNJ16	0.492319	0.0307576
RNF39	1.02727	0.0308225
CCDC71L	0.834312	0.0310774
APOL1	0.772313	0.031478
SLC1A3	0.362368	0.0317142
MC1R	0.583297	0.0321863
AK8	0.758131	0.0326851
TIGD2	-0.438576	0.0326955
C12orf49	0.40787	0.0327496
SLC25A42	-0.549428	0.0336249
IL12A	0.695109	0.0336519
NHSL1	-0.536777	0.0336645
RAPH1	0.524483	0.0337378
SOX9	0.524821	0.033922
IL6ST	0.491824	0.0343456
RUFY3	0.421399	0.0344586
AEN	0.426076	0.0350536
CCNE2	0.414526	0.0350848
UNC93A	-0.532922	0.035323
PLA2G2A	0.653637	0.0359092
SMIM10	0.494194	0.0359495
IL1RAP	0.388803	0.0364226
PTK2B	0.362734	0.0366786
FUT8-AS1	-0.655125	0.0372041
TRIM26	0.373044	0.0373266
MCL1	0.674278	0.0373725
SNORD96A	0.651054	0.037776
H1FX-AS1	-0.66795	0.0381887
TRIM23	-0.415091	0.0384663
KIAA0226L	0.969739	0.0392515
ARL4D	0.533113	0.0396495
TMEM53	0.672016	0.0396668
MUC1	1.08096	0.0407764
RARB	-0.625896	0.0418543
EHD4	0.456592	0.0418588
RBPMS	0.351285	0.041875
CLOCK	-0.382079	0.0419228
ZFX	-0.421033	0.0424944
NTN4	-0.385686	0.0426382
SLC52A3	0.751732	0.0426797
GPR37	0.872238	0.0429819
PPM1K	-0.454925	0.0431296
SEPSECS	-0.459774	0.0432619
MTMR4	-0.424042	0.0433473
DLL4	0.797535	0.0433581
TFF1	0.430077	0.043868
RUNX1	0.524929	0.0439003
IHH	-0.431895	0.0439879
TCF24	-0.590357	0.044095
TLR2	0.446106	0.0443036
C19orf44	-0.6117	0.0448256
NFE2L3	0.405801	0.0448716
ST3GAL2	0.412251	0.0451417
TRIM21	0.366468	0.0453851
B3GNT8	0.598535	0.0454383
SEMA6A	-0.415693	0.0454943
KLB	-0.736677	0.0456963
LOC728431	-0.78448	0.0459842
CSPP1	-0.384372	0.0462444
SLC30A10	-0.600503	0.0463056
GLCCI1	-0.401704	0.0467031
GPR146	-0.624836	0.047221
PGM2	0.355235	0.0473481
CXXC4	-0.829662	0.0473602
MTMR10	-0.386321	0.0474211
KIAA1377	-0.462429	0.0474815
PDZD3	-0.394879	0.0477394
SHC1	0.381852	0.0480045
MAD2L2	0.352677	0.0484132
CSDA	0.47791	0.0484638
CNNM3	-0.367204	0.0484645
VIPR1	-0.361345	0.0484924
GPRC5B	0.422095	0.0485803
TRIM29	0.818467	0.0486616
SLC25A30	-0.526392	0.0487859
IMPDH1	0.363461	0.0489542
CHAD	-0.793878	0.0493913
PLXNC1	-0.478143	0.0497856
