# Supplementary material for: Interleukin-22 regulates B3GNT7 expression to induce fucosylation of glycoproteins in intestinal epithelial cells
Source: J Biol Chem. 2021 Dec 2;298(2):101463. doi: 10.1016/j.jbc.2021.101463 (PMC8808068; doi:10.1016/j.jbc.2021.101463)
Supplement: Supplemental Table S2 [file mmc3.xlsx]

## Sheet: Gene expression
Table S2: Expression of fucosyltransferases and genes involved in GDP-fucose synthesis in intestinal epithelial cells. (A) Differentiated Caco-2 BBe1 cells were treated with 10 ng/mL rhIL-22 for 4 h and RNA was isolated for RNA-seq analysis. (B) Differentiated Caco-2 BBe1 cells or (C) polorized T84 cells were treated as in A and RNA was isolated for qRT-PCR analysis. Shown is a list of fucosyltra…
(A) RNA-seq analysis of IL-22 treated Caco-2 BBe1 Cells				(B) qRT-PCR analysis of IL-22 treated Caco-2 BBe1 Cells				(C) qRT-PCR analysis of IL-22 treated T84 Cells
GENE_NAME	Log2 FC	p Value		GENE_NAME	Log2 FC	p Value		GENE_NAME	Log2 FC	p Value
FUT1	-0.134587	0.691045		FUT1	0.21757	0.7945		FUT1	-0.584448	0.2633
FUT2	0.562404	0.00222436		FUT2	0.263639	0.5922		FUT2	0.298656	0.3569
FUT3	-0.374298	0.417153		FUT3	0.538161	0.6959		FUT3	-0.28898	0.5487
FUT4	0.26054	0.322384		FUT4	-0.458864	0.2751		FUT4	-0.133528	0.572
FUT5	0.770044	0.0582696		FUT3/5/6	0.177845	0.8815		FUT3/5/6	-0.458991	0.4693
FUT6	0.745286	0.13179		FUT7	0.21985	0.8342		FUT7	-0.669596	0.1165
FUT7	-1.1331	0.375689		FUT8	-0.0601397	0.8988		FUT8	-0.882534	0.0054
FUT8	-0.191125	0.277123		FUT9	0.631464	0.6545		FUT9	-0.00391587	0.9944
FUT9	0.895083	0.618508		FUT10	-0.200723	0.6666		FUT10	-0.565147	0.1457
FUT10	-0.173249	0.378668
FUT11	0.251661	0.485324		GMDS	-0.202772	0.5871		GMDS	-0.1133	0.6833
POFUT1	-0.29169	0.291437		TSTA3	-0.0887932	0.8019		TSTA3	0.774852	0.0252
POFUT2	-0.033838	0.868835		FPGT	-0.251611	0.5845		FPGT	-0.611008	0.002
GMDS	0.0571883	0.782417
TSTA3	0.209106	0.221252
FPGT	-0.145213	0.590151
